# Supplementary material for: Revisiting an Expression Dataset of Discordant Inflammatory Bowel Disease Twin Pairs Using a Mutation Burden Test Reveals CYP2C18 as a Novel Marker
Source: Front Genet. 2021 Jun 15;12:680125. doi: 10.3389/fgene.2021.680125 (PMC8239360; doi:10.3389/fgene.2021.680125)
Supplement: Supplementary Figure 1 — Outlines of the analysis approaches involved in this study. [file Data_Sheet_1.zip]

Archive with 4 entries (4 files):
- Figure S1.PDF
- Figure S2.PDF
- Figure S3.TIF
- Figure S4.TIF
