# Supplementary material for: Revisiting an Expression Dataset of Discordant Inflammatory Bowel Disease Twin Pairs Using a Mutation Burden Test Reveals CYP2C18 as a Novel Marker
Source: Front Genet. 2021 Jun 15;12:680125. doi: 10.3389/fgene.2021.680125 (PMC8239360; doi:10.3389/fgene.2021.680125)
Supplement: Supplementary Table 2 — Differentially expressed genes identified in the discordant IBD twin pairs. The adjusted p-value was computed by Benjamini-Hochberg correction. [file Table_2.XLSX]

## Sheet: DEG
ID	logFC	AveExpr	t	P.Value	adj.P.Val	B	probe_id	change
ALDOB	2.47457	5.95305	2.85428	0.00933397	0.211298	-2.57176	5773	up
DUOXA2	1.78686	4.83942	2.83499	0.00975189	0.211298	-2.60891	17819	up
PTGDS	1.16672	6.86808	2.83425	0.00976811	0.211298	-2.61031	9236	up
SDR16C5	1.16434	5.31409	2.83809	0.00968355	0.211298	-2.60294	19982	up
SERPINA3	1.14021	4.29365	2.85074	0.00940932	0.211298	-2.57858	4342	up
APOL1	1.03293	5.97944	2.8404	0.0096328	0.211298	-2.59849	8479	up
CHI3L1	1.99392	3.56542	2.86894	0.00902798	0.208626	-2.54348	8390	up
CXCL2	1.96195	4.96882	2.89867	0.00843658	0.203637	-2.48594	8596	up
RUNDC3B	-1.07005	4.49854	-2.90733	0.00827139	0.203535	-2.46914	10677	down
LOC283070	-1.1003	6.51627	-2.911	0.00820233	0.203209	-2.46202	15958	down
IL1RN	1.82965	5.22376	2.91768	0.00807798	0.201512	-2.44903	9640	up
NOS2	1.27101	4.91519	2.92089	0.00801899	0.200734	-2.4428	8718	up
IL1R2	-1.20186	7.72035	-2.93357	0.00778959	0.200081	-2.41812	6189	down
ACE2	1.25053	5.91851	2.94134	0.00765212	0.199215	-2.40298	13874	up
FCGR3B	1.25041	3.72765	2.93971	0.00768081	0.199215	-2.40616	5346	up
GHR	-1.5177	4.84726	-2.95068	0.00748999	0.199215	-2.38476	6244	down
CLDN2	1.51778	3.95284	2.96051	0.00732289	0.199077	-2.36556	14438	up
EMR2	1.02579	2.65894	2.96293	0.00728238	0.199077	-2.36084	7512	up
ZBTB10	-1.32373	4.72814	-2.96226	0.00729365	0.199077	-2.36216	17068	down
CNTN3	-1.47191	3.39871	-2.97202	0.00713188	0.198492	-2.34306	17554	down
SLC26A2	-1.9579	9.69542	-2.97661	0.00705698	0.197678	-2.33408	15098	down
DPP10	-1.09227	2.06858	-2.99947	0.00669522	0.194263	-2.28925	17085	down
ADH1C	-1.3695	8.51487	-2.99487	0.00676653	0.194263	-2.29828	6707	down
CXCL8	2.08101	4.03127	3.01219	0.00650176	0.192063	-2.26427	4642	up
ACKR4	1.42556	2.3016	3.02273	0.0063455	0.191699	-2.24354	12911	up
HMGCS2	-1.92597	8.51427	-3.03155	0.00621759	0.191445	-2.22617	5714	down
VNN1	2.23893	3.95089	3.04176	0.00607252	0.190287	-2.20604	6458	up
HCAR3	1.2927	2.37996	3.05185	0.00593241	0.189369	-2.18613	6083	up
KANK4	-1.00284	3.25575	-3.0596	0.00582688	0.18916	-2.17082	17282	down
BEST2	-1.65127	5.44102	-3.06214	0.00579276	0.18916	-2.16581	7417	down
CXCL3	1.78008	4.76631	3.06902	0.00570113	0.188154	-2.1522	7632	up
SATB2	-1.23257	8.05665	-3.0687	0.00570536	0.188154	-2.15283	10072	down
SCNN1B	-1.27093	5.73513	-3.06938	0.00569633	0.188154	-2.15148	6224	down
LGALS2	-1.00588	7.52923	-3.09015	0.00542843	0.187894	-2.11036	7906	down
TFF1	1.10785	8.71855	3.09408	0.0053791	0.187176	-2.10257	5960	up
EXPH5	-1.59762	4.78293	-3.10404	0.00525609	0.187092	-2.08281	10264	down
PIGZ	-1.02041	6.5375	-3.11475	0.0051267	0.18604	-2.06152	12757	down
PADI2	-1.5239	7.75675	-3.11029	0.00518023	0.18604	-2.0704	8607	down
MMP7	1.02344	3.98843	3.12584	0.00499616	0.185589	-2.03949	5507	up
CDH3	1.37851	4.60652	3.1557	0.00466014	0.185514	-1.97998	4877	up
FPR1	1.34157	3.9345	3.14148	0.00481734	0.185514	-2.00834	6022	up
TGM2	1.24374	5.41412	3.14142	0.00481807	0.185514	-2.00847	3589	up
MYRFL	1.2276	2.29405	3.15872	0.0046274	0.185514	-1.97395	983	up
S100P	1.20767	9.36334	3.15819	0.0046332	0.185514	-1.97502	5558	up
SAMD13	-1.16361	5.85523	-3.17356	0.00446984	0.184901	-1.94433	17397	down
GBP1	1.42833	6.27913	3.21241	0.00408139	0.182613	-1.86655	4278	up
ACSM3	-1.06927	6.15644	-3.19964	0.00420532	0.182613	-1.89215	8864	down
GZMB	1.29001	4.29012	3.23603	0.00386149	0.1802	-1.81914	8782	up
SLC6A14	2.91621	3.05578	3.23875	0.00383692	0.179828	-1.81368	12619	up
AIM2	1.00908	3.49772	3.23991	0.00382644	0.179828	-1.81133	6861	up
SPP1	1.70322	4.08607	3.266	0.00359896	0.177607	-1.75885	8647	up
RETNLB	-1.49914	7.23632	-3.27829	0.00349633	0.175652	-1.73407	14653	down
SPINK4	1.92779	7.80973	3.28935	0.0034065	0.173965	-1.71177	7290	up
CPA6	-1.08074	2.97732	-3.29689	0.00334652	0.173965	-1.69655	81	down
AKAP7	-1.02532	5.21817	-3.31656	0.00319487	0.169972	-1.6568	6413	down
HOXB13	-1.68234	6.26	-3.31816	0.00318283	0.169748	-1.65357	17641	down
MMP10	1.86081	2.51108	3.33353	0.00306944	0.168687	-1.62247	6359	up
APOBEC1	1.99175	4.59472	3.34434	0.00299203	0.1675	-1.60057	7250	up
BCL2A1	1.30251	4.20551	3.35407	0.00292404	0.166502	-1.58086	6360	up
MT1E	-1.09725	9.75815	-3.35892	0.0028907	0.166502	-1.57103	9758	down
OSMR	1.02795	5.51233	3.4038	0.00259923	0.160969	-1.47986	16097	up
SLC16A4	1.12086	1.62308	3.42559	0.00246829	0.159507	-1.43551	6093	up
RP11-247L20.4	-1.02858	5.79176	-3.45339	0.00231054	0.157107	-1.37882	19836	down
GPR126	1.20232	4.54874	3.49987	0.00206863	0.152993	-1.28387	9887	up
REG4	2.30035	7.60651	3.51162	0.0020115	0.152438	-1.25983	14405	up
CFI	2.04115	4.94721	3.51012	0.0020187	0.152438	-1.26289	5249	up
MMP12	1.97606	7.54785	3.51748	0.00198362	0.152438	-1.24784	5698	up
CFB	1.62862	6.00401	3.51449	0.00199781	0.152438	-1.25396	4328	up
LPCAT1	1.00517	5.97214	3.54331	0.00186508	0.152438	-1.19492	4015	up
MT1HL1	-1.0398	9.63853	-3.52234	0.00196073	0.152438	-1.23787	9153	down
S100A8	2.98691	5.2818	3.639	0.00148358	0.14954	-0.99832	4675	up
CCL11	2.11137	6.67025	3.61134	0.00158517	0.14954	-1.05523	8767	up
MT1H	-1.27966	9.26605	-3.58007	0.00170829	0.14954	-1.11949	6833	down
WFDC2	-1.30913	7.6922	-3.57562	0.00172656	0.14954	-1.12863	5270	down
MT1X	-1.30915	9.77033	-3.59083	0.00166489	0.14954	-1.09738	7981	down
ISG20	1.0529	7.29646	3.65525	0.0014269	0.147831	-0.964845	5768	up
IGFBP5	1.60104	6.03135	3.68263	0.00133622	0.143902	-0.908427	9298	up
F2RL2	1.16218	2.41839	3.70229	0.00127463	0.143902	-0.867871	17656	up
MAMDC2	-1.46653	3.59635	-3.67672	0.0013553	0.143902	-0.920607	17200	down
MFSD4	-1.65099	6.81704	-3.73295	0.00118412	0.142952	-0.804578	17328	down
SELENBP1	-1.29474	9.7148	-3.74988	0.00113688	0.141665	-0.769591	10408	down
CTHRC1	1.47618	3.62187	3.77408	0.00107261	0.139911	-0.719576	15541	up
MT1G	-1.48172	9.61599	-3.78134	0.00105402	0.13832	-0.704557	5799	down
CDHR1	-1.44091	5.23729	-3.82832	0.00094126	0.133921	-0.607321	10029	down
MMP3	3.01488	3.63743	4.05985	0.000538121	0.133245	-0.127065	6450	up
CXCL6	1.86579	2.01668	3.9004	0.000791078	0.133245	-0.457968	6756	up
GPR128	1.81736	5.28747	4.12993	0.000454172	0.133245	0.0184828	331	up
IFIT3	1.66396	5.06063	3.84563	0.000902816	0.133245	-0.571489	17417	up
RGS5	1.20371	6.5802	4.0196	0.000593145	0.133245	-0.210644	8211	up
BACE2	1.1539	7.00213	4.2137	0.000370788	0.133245	0.192437	13924	up
ADAMTS9	1.02932	3.55163	3.88187	0.000827249	0.133245	-0.496381	16208	up
CSGALNACT1	1.02929	3.59907	4.10207	0.000485852	0.133245	-0.0393714	12138	up
KLHL5	1.00209	4.21061	3.86695	0.000857574	0.133245	-0.527314	15708	up
TRABD2A	-1.00033	7.11191	-4.10013	0.00048814	0.133245	-0.0434019	16748	down
BEX2	-1.0079	5.14697	-4.07906	0.000513676	0.133245	-0.0871617	14794	down
AMPD1	-1.10172	3.66872	-3.8731	0.000844951	0.133245	-0.514572	6619	down
AIFM3	-1.12518	5.7516	-4.12514	0.000459472	0.133245	0.00852785	21274	down
NXPE1	-1.33536	6.76126	-3.94999	0.000701814	0.133245	-0.355117	515	down
MT1F	-1.45225	8.73843	-4.08952	0.000500841	0.133245	-0.0654451	11097	down
MT1M	-2.7373	7.26253	-3.87759	0.000835846	0.133245	-0.505263	11192	down
TNC	1.83509	5.3622	4.36485	0.000257124	0.125254	0.505971	3918	up
ABCA8	-1.80029	5.36604	-4.3507	0.000266091	0.125254	0.476637	5783	down
TAGLN	1.47435	7.59188	4.41146	0.000229687	0.122424	0.6025	883	up
STOM	1.08657	7.12108	4.53627	0.000169813	0.119122	0.860544	3599	up
BRINP3	-1.13449	2.8802	-4.45034	0.000209053	0.119122	0.682977	11197	down
CLDN8	-4.11118	5.77384	-4.45435	0.000207033	0.119122	0.691275	10479	down
HKDC1	1.77163	5.75343	4.7988	9.01078e-05	0.100852	1.40024	16611	up
AGT	1.41878	5.43804	4.83169	8.32487e-05	0.100852	1.46748	4626	up
COL4A1	1.23948	7.14021	4.68265	0.000119225	0.100852	1.16208	9309	up
CP	-1.01109	4.11603	-4.77054	9.64552e-05	0.100852	1.34239	16877	down
CKB	-1.53368	8.48872	-4.80154	8.95142e-05	0.100852	1.40585	3502	down
OLFM4	3.74905	7.55019	5.32342	2.56962e-05	0.0977898	2.46005	9705	up
MMP1	3.29489	4.88299	5.47156	1.81009e-05	0.0977898	2.75355	5632	up
CYP2C18	1.64485	5.17322	5.11646	4.20549e-05	0.0977898	2.04548	7754	up
COL12A1	1.59305	5.44753	5.6491	1.1926e-05	0.0977898	3.10147	15527	up
COL6A3	1.26249	7.21883	4.94616	6.32271e-05	0.0977898	1.70077	3802	up
LOXL2	1.13518	5.57398	5.05888	4.82611e-05	0.0977898	1.92926	4718	up
DPP10-AS1	-1.89771	4.92302	-7.00046	5.59851e-07	0.0121224	5.58922	19528	down
