# Supplementary material for: Revisiting an Expression Dataset of Discordant Inflammatory Bowel Disease Twin Pairs Using a Mutation Burden Test Reveals CYP2C18 as a Novel Marker
Source: Front Genet. 2021 Jun 15;12:680125. doi: 10.3389/fgene.2021.680125 (PMC8239360; doi:10.3389/fgene.2021.680125)
Supplement: Supplementary Table 3 — The intersection of the genes across FineMapped, DiseaseNet, and DEGs. [file Table_3.XLSX]

## Sheet: Sheet1
Names	total	elements
DisNet FineMapping	7	NOD2 CARD9 FCGR2A GPR65 MST1 IRGM IL23R
DEG DisNet	3	CDH3 CXCL8 IL1R2
DEG FineMapping	1	NXPE1
DisNet	53	IL7R CDH1 ARPC2 IL10RA MASP2 SLC26A3 PSMG1 KIF21B VCAM1 ADCY7 DEFA5 ICOSLG IRF5 TNFSF15 TNF GNA12 DEFA6 CXCR2 HLA-DRB1 GHRL ICAM1 CCR6 LSP1 MPO IL10RB CXCR1 LTF HERC2 DAP SLC11A1 JAK2 IL10 ORMDL3 STAT3 HNF4A LAMB1 SPHK1 CCL20 RELA NKX2-3 IL18RAP IL17REL PTPN2 RIPK2 ECM1 IL1B IKZF1 PRDM1 ABCB1 CCNY CASP3 IL12B MMP9
FineMapping	45	MST1R TRAF3IP2 TNP2 SNAPC4 AP4B1 ZPBP2 ERAP2 IFRD2 CD6 FUT2 SP140 MAP3K8 GPX1 IP6K2 SEC16A EFNA1 ITLN1 BANK1 ATG16L1 KEAP1 ADAM15 CUL2 DAG1 LACC1 IKZF3 MMEL1 REV3L PTPN22 SH2B1 CCDC71 FCGR2B BSN COL7A1 IL27 IFIH1 SMAD3 TYK2 SEMA3F CDHR4 APEH TMEM89 RBM6 ARIH2 AMT CXCR5
DEG	114	CPA6 MT1G RUNDC3B ACE2 OSMR CDHR1 LGALS2 TAGLN SCNN1B ABCA8 SAMD13 ALDOB CNTN3 COL4A1 CKB TRABD2A GBP1 CCL11 CXCL3 RGS5 SATB2 HMGCS2 MMP7 MT1F HKDC1 NOS2 CTHRC1 S100P GPR126 RETNLB ACKR4 APOL1 STOM ADAMTS9 TNC MYRFL BEST2 KANK4 MAMDC2 F2RL2 MMP3 SERPINA3 BEX2 MT1X CLDN2 BRINP3 MMP10 SPINK4 GZMB SLC16A4 FCGR3B TFF1 BACE2 S100A8 PTGDS MT1E SLC6A14 AGT AKAP7 ISG20 LPCAT1 TGM2 CFB DPP10 ACSM3 HOXB13 …
