# Supplementary material for: Revisiting an Expression Dataset of Discordant Inflammatory Bowel Disease Twin Pairs Using a Mutation Burden Test Reveals CYP2C18 as a Novel Marker
Source: Front Genet. 2021 Jun 15;12:680125. doi: 10.3389/fgene.2021.680125 (PMC8239360; doi:10.3389/fgene.2021.680125)
Supplement: Supplementary Table 4 — The non-silent variants of CYP2C18 that were enriched in IBDs. [file Table_4.XLSX]

## Sheet: exac_ENSG00000108242_2021_02_28
Variant	Position	RSID	Reference	Alternate	Consequence	Protein Consequence	Transcript Consequence	Filter	Annotation	ExAC NFE AF	IBD AF	non-IBD AF	Odds Ratio	P-value
10:96447562 T / A (rs41291550)	96447562	rs41291550	T	A	p.Tyr68Ter	p.Tyr68Ter	c.204T>A	PASS	stop gained	0.00274	0.00228	0	3.04	0.000692
10:96447855 C / T (rs117690007)	96447855	rs117690007	C	T			c.332-27C>T	PASS	intron	0.00252	0.000973	0	2.87	0.00233
10:96484153 T / C (rs41286882)	96484153	rs41286882	T	C	p.Cys338Arg	p.Cys338Arg	c.1012T>C	PASS	missense	0.00246	0.00076	0	2.68	0.00465
10:96484298 T / C	96484298	.	T	C	c.1149+8T>C		c.1149+8T>C	PASS	splice region	0			2.79	0.0366
10:96480238 C / T	96480238	.	C	T	p.Thr302Met	p.Thr302Met	c.905C>T	PASS	missense	1.57e-05			2.66	0.0495
10:96484145 G / A (rs41286880)	96484145	rs41286880	G	A	p.Arg335Gln	p.Arg335Gln	c.1004G>A	PASS	missense	0.0192	0.00494	0.00394	1.21	0.0562
